# Supplementary material for: Low-Temperature Sulfidic-Ice Microbial Communities, Borup Fiord Pass, Canadian High Arctic
Source: Front Microbiol. 2018 Jul 24;9:1622. doi: 10.3389/fmicb.2018.01622 (PMC6066561; doi:10.3389/fmicb.2018.01622)
Supplement: Supplementary file 1 [file Table_1.XLSX]

## Sheet: Sheet2
Table S1. QIIME-compatible mapping files used to process raw 16S rRNA gene sequencing reads.
Site Name	Replicate	Barcode Sequence	Linker Primer Sequence	Reverse Primer	Site Type	Sampling Year
A1	1	AGCCTGGTACCT	CCGTAAAACGACGGCCAGTCCGTGYCAGCMGCCGCGGTAA	CCGYCAATTYMTTTRAGTTT	Aufeis	2014
A2	1	GACCCTAGACCT	CCGTAAAACGACGGCCAGTCCGTGYCAGCMGCCGCGGTAA	CCGYCAATTYMTTTRAGTTT	Aufeis	2014
A3	1	TCTCAGCGCGTA	CCGTAAAACGACGGCCAGTCCGTGYCAGCMGCCGCGGTAA	CCGYCAATTYMTTTRAGTTT	Aufeis	2014
A4a	1	TACGTACGAAAC	CCGTAAAACGACGGCCAGTCCGTGYCAGCMGCCGCGGTAA	CCGYCAATTYMTTTRAGTTT	Aufeis	2014
A4b	2	CTGGACGCATTA	CCGTAAAACGACGGCCAGTCCGTGYCAGCMGCCGCGGTAA	CCGYCAATTYMTTTRAGTTT	Aufeis	2014
A5a	1	GCTAAAGTCGTA	CCGTAAAACGACGGCCAGTCCGTGYCAGCMGCCGCGGTAA	CCGYCAATTYMTTTRAGTTT	Aufeis	2014
A5b	2	GTTCCGGATTAG	CCGTAAAACGACGGCCAGTCCGTGYCAGCMGCCGCGGTAA	CCGYCAATTYMTTTRAGTTT	Aufeis	2014
A6	1	CAGACACTTCCG	CCGTAAAACGACGGCCAGTCCGTGYCAGCMGCCGCGGTAA	CCGYCAATTYMTTTRAGTTT	Aufeis	2014
AS1	1	ACCCACCACTAG	CCGTAAAACGACGGCCAGTCCGTGYCAGCMGCCGCGGTAA	CCGYCAATTYMTTTRAGTTT	Mineral Precipitate	2014
AS2	1	TATTCAGCGGAC	CCGTAAAACGACGGCCAGTCCGTGYCAGCMGCCGCGGTAA	CCGYCAATTYMTTTRAGTTT	Mineral Precipitate	2014
AS3a	1	TGGCGATACGTT	CCGTAAAACGACGGCCAGTCCGTGYCAGCMGCCGCGGTAA	CCGYCAATTYMTTTRAGTTT	Mineral Precipitate	2017
AS3b	2	GTCAACGCTGTC	CCGTAAAACGACGGCCAGTCCGTGYCAGCMGCCGCGGTAA	CCGYCAATTYMTTTRAGTTT	Mineral Precipitate	2017
AS3c	3	GTTGGCGTTACA	CCGTAAAACGACGGCCAGTCCGTGYCAGCMGCCGCGGTAA	CCGYCAATTYMTTTRAGTTT	Mineral Precipitate	2017
AS4a	1	GCCTTACGATAG	CCGTAAAACGACGGCCAGTCCGTGYCAGCMGCCGCGGTAA	CCGYCAATTYMTTTRAGTTT	Mineral Precipitate	2017
AS4b	2	TACCACAACGAA	CCGTAAAACGACGGCCAGTCCGTGYCAGCMGCCGCGGTAA	CCGYCAATTYMTTTRAGTTT	Mineral Precipitate	2017
AS4c	3	GAAGTAGCGAGC	CCGTAAAACGACGGCCAGTCCGTGYCAGCMGCCGCGGTAA	CCGYCAATTYMTTTRAGTTT	Mineral Precipitate	2017
AS4d	4	TGCGAGTATATG	CCGTAAAACGACGGCCAGTCCGTGYCAGCMGCCGCGGTAA	CCGYCAATTYMTTTRAGTTT	Mineral Precipitate	2017
AS4e	5	TTGCGGACCCTA	CCGTAAAACGACGGCCAGTCCGTGYCAGCMGCCGCGGTAA	CCGYCAATTYMTTTRAGTTT	Mineral Precipitate	2017
AS4f	6	GCGGAAACATGG	CCGTAAAACGACGGCCAGTCCGTGYCAGCMGCCGCGGTAA	CCGYCAATTYMTTTRAGTTT	Mineral Precipitate	2017
AS5a	1	TCTGGAACGGTT	CCGTAAAACGACGGCCAGTCCGTGYCAGCMGCCGCGGTAA	CCGYCAATTYMTTTRAGTTT	Mineral Precipitate	2017
AS5b	2	GTACTACCTCGG	CCGTAAAACGACGGCCAGTCCGTGYCAGCMGCCGCGGTAA	CCGYCAATTYMTTTRAGTTT	Mineral Precipitate	2017
AS5c	3	AACGTTAGTGTG	CCGTAAAACGACGGCCAGTCCGTGYCAGCMGCCGCGGTAA	CCGYCAATTYMTTTRAGTTT	Mineral Precipitate	2017
AS6a	1	TACCTGTGTCTT	CCGTAAAACGACGGCCAGTCCGTGYCAGCMGCCGCGGTAA	CCGYCAATTYMTTTRAGTTT	Mineral Precipitate	2017
AS6b	2	TTCCTGTTAACC	CCGTAAAACGACGGCCAGTCCGTGYCAGCMGCCGCGGTAA	CCGYCAATTYMTTTRAGTTT	Mineral Precipitate	2017
AS6c	3	AGCGGCCTATTA	CCGTAAAACGACGGCCAGTCCGTGYCAGCMGCCGCGGTAA	CCGYCAATTYMTTTRAGTTT	Mineral Precipitate	2017
AS7a	1	AACGAGGCAACG	CCGTAAAACGACGGCCAGTCCGTGYCAGCMGCCGCGGTAA	CCGYCAATTYMTTTRAGTTT	Mineral Precipitate	2017
AS7b	2	TGCATGACAGTC	CCGTAAAACGACGGCCAGTCCGTGYCAGCMGCCGCGGTAA	CCGYCAATTYMTTTRAGTTT	Mineral Precipitate	2017
G1a	1	ACACGACTATAG	CCGTAAAACGACGGCCAGTCCGTGYCAGCMGCCGCGGTAA	CCGYCAATTYMTTTRAGTTT	Glacier Control	2014
G1b	2	GTATTGGTCAGA	CCGTAAAACGACGGCCAGTCCGTGYCAGCMGCCGCGGTAA	CCGYCAATTYMTTTRAGTTT	Glacier Control	2014
G2	1	ACGGCTAGTTCC	CCGTAAAACGACGGCCAGTCCGTGYCAGCMGCCGCGGTAA	CCGYCAATTYMTTTRAGTTT	Glacier Control	2014
G3a	1	CAGAAGGTGTGG	CCGTAAAACGACGGCCAGTCCGTGYCAGCMGCCGCGGTAA	CCGYCAATTYMTTTRAGTTT	Glacier Control	2014
G3b	2	ACTAGGATCAGT	CCGTAAAACGACGGCCAGTCCGTGYCAGCMGCCGCGGTAA	CCGYCAATTYMTTTRAGTTT	Glacier Control	2014
M1	1	TCACCATCCGAG	CCGTAAAACGACGGCCAGTCCGTGYCAGCMGCCGCGGTAA	CCGYCAATTYMTTTRAGTTT	Melt Pool	2014
M2a	1	GTGTAGGTGCTT	CCGTAAAACGACGGCCAGTCCGTGYCAGCMGCCGCGGTAA	CCGYCAATTYMTTTRAGTTT	Melt Pool	2014
M2b	2	AGAACCGTCATA	CCGTAAAACGACGGCCAGTCCGTGYCAGCMGCCGCGGTAA	CCGYCAATTYMTTTRAGTTT	Melt Pool	2014
M2c	3	TGAAAGCGGCGA	CCGTAAAACGACGGCCAGTCCGTGYCAGCMGCCGCGGTAA	CCGYCAATTYMTTTRAGTTT	Melt Pool	2014
M2d	4	GGACAGTGTATT	CCGTAAAACGACGGCCAGTCCGTGYCAGCMGCCGCGGTAA	CCGYCAATTYMTTTRAGTTT	Melt Pool	2014
M3a	1	AACTGGAACCCT	CCGTAAAACGACGGCCAGTCCGTGYCAGCMGCCGCGGTAA	CCGYCAATTYMTTTRAGTTT	Melt Pool	2014
M3b	2	GAAGCTTGAATC	CCGTAAAACGACGGCCAGTCCGTGYCAGCMGCCGCGGTAA	CCGYCAATTYMTTTRAGTTT	Melt Pool	2014
M4a	1	GCACTGGCATAT	CCGTAAAACGACGGCCAGTCCGTGYCAGCMGCCGCGGTAA	CCGYCAATTYMTTTRAGTTT	Melt Pool	2014
M4b	2	GTTGATACGATG	CCGTAAAACGACGGCCAGTCCGTGYCAGCMGCCGCGGTAA	CCGYCAATTYMTTTRAGTTT	Melt Pool	2014
M4c	3	ACGCTTAACGAC	CCGTAAAACGACGGCCAGTCCGTGYCAGCMGCCGCGGTAA	CCGYCAATTYMTTTRAGTTT	Melt Pool	2014
M5	1	GGCATTAGTTGA	CCGTAAAACGACGGCCAGTCCGTGYCAGCMGCCGCGGTAA	CCGYCAATTYMTTTRAGTTT	Melt Pool	2014
M6	1	ACATCAGGTCAC	CCGTAAAACGACGGCCAGTCCGTGYCAGCMGCCGCGGTAA	CCGYCAATTYMTTTRAGTTT	Melt Pool	2014
2016 Spring	1	CTTGCGGCAATC	CCGTAAAACGACGGCCAGTCCGTGYCAGCMGCCGCGGTAA	CCGYCAATTYMTTTRAGTTT	Spring	2016

## Sheet: Sheet1
Sample #	Site Name		Date	Site Type	CBE	Seq. read count	Sample amount	DNA conc. (ng/μl)	Biomass (cells/ml)
212	35	A1	2014-06-27	Aufeis	<15%	3269	5678 ml	BD
214	16	A2	2014-06-23	Aufeis	<15%	12922	5678 ml	0.425	1145.21	cells/ml
209	15	A3	2014-06-23	Aufeis	<15%	6209	7570 ml	BD
207	36	A4a	2014-06-27	Aufeis	<5%	13564	2840 ml	0.828	4460.7	cells/ml
200	36	A4b	2014-06-27	Aufeis	<5%	19106	2840 ml	0.837	4509.19	cells/ml
220	15		2014-06-27	Aufeis	<15%		Unknown (blew out)	0.06
187	40	A5	2014-06-28	Aufeis	<15%	5615	Unknown	4	ND		Bucket leaked
189	2	M1	2014-06-21	Melt Pool	<5%	5177	300 ml	0.0097	494.7	cells/ml
192	28		BFP14	Melt Pool	<15%		360 ml	BD
14	5	M2a	2014-06-21	Melt Pool	<15%	13681	500 mg	0.1679	5137.74	cells/mg
66	5	M2b	2014-06-21	Melt Pool	<15%	7510	500 mg	0.0401	1227.06	cells/mg
117	5	M2c	2014-06-21	Melt Pool	<15%	13889	500 mg	0.3201	9795.06	cells/mg
	28-2			Melt Pool	<15%	None (only for 28)
2	2		BFP16	Aufeis_Surface			0.25 g	BD
3	3		BFP16	Aufeis_Surface			0.25 g	BD
4	4		BFP16	Aufeis_Surface			0.5 g	0.173	5293.8	cells/mg
5	5		BFP16	Aufeis_Surface			0.5 g	0.092	2815.2	cells/mg
A	A		BFP16	Aufeis_Surface			250 mg	BD	ND
B	B		BFP16	Aufeis_Surface			500 mg	BD	ND
IR16_STX	IR16_STX		BFP16	Ice_River			Unknown	0.513
180	5	M2d	2014-06-21	Melt Pool	<15%	6032	360 ml	BD	ND
219	4		BFP14	Creek	<5%			BD	ND
30	28	M3a	2014-06-26	Melt Pool	<15%	6007	500 mg	0.0394	1205.64	cells/mg
192	28	M3b	2014-06-30	Melt Pool	<15%	4794	360 ml	BD	ND
32	33	M4a	2014-06-27	Melt Pool	<15%	7648	500 mg	BD	ND
176	33	M4b	2014-06-27	Melt Pool	<15%	2478	360 ml	0.0224	952	cells/ml
186	33	M4c	2014-06-27	Melt Pool	<15%	10240	360 ml	0.074	3145	cells/ml
177	41	M5	2014-06-30	Melt Pool	<15%	8242	360 ml	0.179	7610	cells/ml
BFP16_STX	BFP16 Spring	2016 Spring	2016-07-04	Spring	<15%	18139	2000 ml	0.406	3105.9	cells/ml
193	38	G1a	2014-06-28	Glacier Control	<5%	11377	360 ml	0.375	15900	cells/ml
167	10		BFP14	Melt Pool	<5%		0.5 g	BD
191	38	G1b	2014-06-28	Glacier Control	<5%	2997	360 ml	0.26	11100	cells/ml
107	3	G2a	2014-06-21	Glacier Control	ND	17103	500 mg	3.91	120000	cells/mg
13	3	G2b	2014-06-21	Glacier Control	ND	10156	500 mg	1.08	33000	cells/mg
174	Creek H20	G3	2014-06-27	Glacier Control	ND	4798	360 ml	0.275	11700	cells/ml
159	08 (8.2 for seqs)		BFP14	Melt Pool	<15%		0.5 g	BD
164	08 (8.2 for seqs)		BFP14	Melt Pool	<15%		0.5 g	BD
190	11		2014-06-22	Aufeis Surface	>15%	1243	100 ml	0.401
215	23		2014-06-24	Aufeis Surface	<15%	10031	100 ml	0.43
185	10_OLD		2014-06-30	Melt Pool	>15%	4795	240 ml	BD
								Average	5829.34	cells/ml
									28394.2	cells/mg
								Avg Aufeis	3371.7	cells/ml
								Ave MP	3050.43	cells/ml
									4341.38	cells/mg
