# Supplementary material for: Low-Temperature Sulfidic-Ice Microbial Communities, Borup Fiord Pass, Canadian High Arctic
Source: Front Microbiol. 2018 Jul 24;9:1622. doi: 10.3389/fmicb.2018.01622 (PMC6066561; doi:10.3389/fmicb.2018.01622)
Supplement: Supplementary file 2 [file Table_2.XLSX]

## Sheet: Sheet1
Num samples	44
Num observations	2724
Total count	370548
Table density (fraction of non-zero values)	0.074
Counts/sample summary
Min	1468
Max	21935
Median	7201
Mean	8421.55
Std. dev.	4719.72
Sample Metadata Categories	None provided
Observation Metadata Categories	taxonomy
Counts/sample detail
AS4E	1468
AS5a	1474
AS6b	1769
AS7a	2821
M4a	2841
G3a	3064
A3	3758
AS4f	4420
M6	4795
M3b	4948
G2	4973
AS5b	5130
AS4b	5246
AS3c	5592
A5a	5936
AS4a	5965
M1	6303
A6	6575
M3a	6721
M2c	6847
A1	6944
AS4d	6980
AS4c	7422
M5	8270
M2d	8279
AS6a	8376
AS3a	8493
M4c	8843
AS6c	9201
AS5c	9243
AS2	10031
AS7b	10235
G1b	10361
AS3b	11095
G3b	11584
M4b	12584
A5b	14203
A2	14516
M2b	14997
A4b	15292
M2a	15588
G1a	17425
2016 Spring	18005
A4a	21935
